# Supplementary material for: Tackling the Molecular Drug Sensitivity in the Sea Louse Caligus rogercresseyi Based on mRNA and lncRNA Interactions
Source: Genes (Basel). 2020 Jul 27;11(8):857. doi: 10.3390/genes11080857 (PMC7464394; doi:10.3390/genes11080857)
Supplement: Supplementary file 1 [file genes-11-00857-s001.zip]

Archive with 2 entries (2 files):
- Supplementary_material_1_06may2019.xlsx
- Supplementary_material_2_06may2019.xlsx
