# Supplementary material for: Tackling the Molecular Drug Sensitivity in the Sea Louse Caligus rogercresseyi Based on mRNA and lncRNA Interactions
Source: Genes (Basel). 2020 Jul 27;11(8):857. doi: 10.3390/genes11080857 (PMC7464394; doi:10.3390/genes11080857)
Supplement: Supplementary file 1 [file genes-11-00857-s001.zip › Supplementary_material_1_06may2019.xlsx]

## Sheet: Azamethiphos_Cluster
Contig Id	E-value	Blast-hit description
Contig0006992	1.3372e-30	troponin C isoform 4' [Homarus americanus]
Contig0001187	1.635e-142	Tropomyosin [Lepeophtheirus salmonis]
Contig0000097	3e-141	PDZ and LIM domain protein 1 [Caligus clemensi]
Contig0027684	1.2188e-64	PREDICTED: LOW QUALITY PROTEIN: death-associated protein kinase 1-like [Metaseiulus occidentalis]
Contig0006996	8.6788e-77	PREDICTED: elongation of very long chain fatty acids protein 4-like [Diaphorina citri]
Contig0005546	1.262e-124	Mandelate racemase [Caligus clemensi]
Contig0000194	1.286e-107	PREDICTED: chorion peroxidase-like [Acyrthosiphon pisum]
Contig0008907	2.188e-100	PREDICTED: hemocyte protein-glutamine gamma-glutamyltransferase-like isoform X3 [Megachile rotundata]
Contig0003698	7.9515e-72	PREDICTED: high-affinity choline transporter 1-like [Limulus polyphemus]
Contig0002264	0	PREDICTED: twitchin isoform X7 [Wasmannia auropunctata]
Contig0001173	4.702e-47	Troponin T [Lepeophtheirus salmonis]
Contig0025237	3.0763e-37	PREDICTED: TWiK family of potassium channels protein 7-like [Limulus polyphemus]
Contig0003282	0	voltage-gated calcium channel alpha 1 subunit [Anopheles sinensis]
Contig0015028	4.6473e-26	trypsin, partial [Papilio polytes]
Contig0018780	5.7088e-38	ion transport peptide 2 [Tigriopus japonicus]
Contig0017450	4.685e-125	Flotillin-1 [Zootermopsis nevadensis]
Contig0009815	3.066e-138	Probable arylformamidase [Caligus rogercresseyi]
Contig0003039	3.6413e-97	Structural maintenance of chromosomes protein 6 [Zootermopsis nevadensis]
Contig0015150	1.6456e-38	PREDICTED: calpain-9-like [Tribolium castaneum]
Contig0008607	2.6555e-24	serine protease H51 [Tribolium castaneum]
Contig0004141	9.094e-145	Peritrophin-1 [Lepeophtheirus salmonis]
Contig0008623	1.9451e-30	latrophilin-like receptor [Tribolium castaneum]
Contig0006323	9.1107e-88	AAEL013766-PA [Aedes aegypti]
Contig0029541	2.3798e-32	Rabphilin-3A [Zootermopsis nevadensis]
Contig0006890	5.1842e-43	pol polyprotein [Nuttalliella namaqua]
Contig0016335	6.5505e-62	ATP-binding cassette sub-family G member 5 [Zootermopsis nevadensis]
Contig0017551	2.7693e-72	PREDICTED: ryanodine receptor 44F-like [Diaphorina citri]
Contig0009911	0	Trimeric intracellular cation channel type B [Caligus rogercresseyi]
Contig0005557	0	Catalase [Caligus clemensi]
Contig0004241	8.7e-160	polymerase, partial [Bemisia tabaci]
Contig0005453	1.7011e-73	metalloproteinase [Lepeophtheirus salmonis]
Contig0005452	2.0663e-72	metalloproteinase [Lepeophtheirus salmonis]
Contig0005694	2.8655e-26	PREDICTED: ectonucleotide pyrophosphatase/phosphodiesterase family member 6-like isoform X4 [Limulus polyphemus]
Contig0007872	9.0925e-54	Cuticle protein 19 [Lepeophtheirus salmonis]
Contig0019954	1.1604e-46	Zinc finger homeobox protein 3 [Melipona quadrifasciata]
Contig0027462	1.3261e-22	PREDICTED: neurogenin-1-like [Diaphorina citri]
Contig0014416	7.1423e-81	PREDICTED: peritrophin-1-like [Apis florea]
Contig0009067	2.8396e-41	Succinyl-CoA ligase subunit alpha, mitochondrial precursor [Lepeophtheirus salmonis]
Contig0028816	5.6692e-22	PREDICTED: aurora kinase C-like [Acyrthosiphon pisum]
Contig0005934	2.0129e-39	Cofilin/actin-depolymerizing factor homolog [Caligus rogercresseyi]
Contig0014885	1.566e-142	PREDICTED: C-1-tetrahydrofolate synthase, cytoplasmic-like [Limulus polyphemus]
Contig0014522	2.085e-28	putative SPT transcription factor family member [Lepeophtheirus salmonis]
Contig0010043	1.4605e-21	SPT transcription factor family member [Acartia pacifica]
Contig0000263	6.8666e-43	cytochrome c oxidase subunit I (mitochondrion) [Caligus clemensi]
Contig0002673	2.522e-142	Adenylate kinase [Caligus rogercresseyi]
Contig0011368	7.0968e-38	Regulator of G-protein signaling, putative [Pediculus humanus corporis]
Contig0001313	7.364e-114	actin [Lepeophtheirus salmonis]
Contig0011599	6.6967e-27	gag pol polyprotein [Lasius niger]
Contig0023217	1.2115e-45	PREDICTED: voltage-gated potassium channel subunit beta-2 [Ceratosolen solmsi marchali]
Contig0002773	0	Agglutinin isolectin 1 precursor [Caligus clemensi]
Contig0013488	5.9691e-22	Myeloid zinc finger 1 [Zootermopsis nevadensis]
Contig0001381	8.9417e-82	Actin, muscle [Lepeophtheirus salmonis]
Contig0000047	1.5517e-96	Myosin light chain alkali [Lepeophtheirus salmonis]
Contig0001012	0	PREDICTED: myosin heavy chain, muscle isoform X18 [Athalia rosae]
Contig0018941	1.5825e-90	GG23389 [Drosophila erecta]
Contig0006942	1.6685e-40	Transcription initiation factor TFIID subunit 13 [Caligus rogercresseyi]
Contig0006702	6.4703e-65	PREDICTED: tropomodulin-1 isoform X4 [Bombyx mori]
Contig0017839	2.8524e-23	PREDICTED: trypsin-1-like [Limulus polyphemus]
Contig0010088	0	Sulfotransferase 1A3/1A4 [Caligus clemensi]
Contig0016500	1.4002e-37	reverse ribonuclease integrase, partial [Lasius niger]
Contig0017954	7.9726e-40	Tetraspanin-1 [Lepeophtheirus salmonis]
Contig0002358	6.9531e-37	Tropomyosin [Lepeophtheirus salmonis]
Contig0002599	3.345e-108	DOMON domain-containing protein CG14681 precursor [Caligus rogercresseyi]
Contig0002357	2.4552e-34	Tropomyosin [Caligus clemensi]
Contig0003202	3.0615e-65	Troponin I [Lepeophtheirus salmonis]
Contig0015540	2.8376e-56	Beta,beta-carotene 9',10'-oxygenase [Zootermopsis nevadensis]
Contig0005865	7.102e-118	peroxinectin, putative [Ixodes scapularis]
Contig0014691	7.5981e-28	syntaxin 1A [Bemisia tabaci]
Contig0004750	1.86e-53	PREDICTED: ELAV-like protein 4 [Limulus polyphemus]
Contig0004746	5.627e-30	Cuticle protein 6 [Lepeophtheirus salmonis]
Contig0004989	1.0631e-57	PREDICTED: nesprin-1 [Harpegnathos saltator]
Contig0000163	0	Arginine kinase [Lepeophtheirus salmonis]
Contig0024230	8.8431e-95	Protein trachealess [Cerapachys biroi]
Contig0000161	0	PREDICTED: myosin heavy chain, muscle isoform X29 [Tribolium castaneum]
Contig0001371	1.2644e-46	actin 4 [Metaseiulus occidentalis]
Contig0018904	5.7168e-33	Histone-lysine N-methyltransferase SETD7 [Lepeophtheirus salmonis]
Contig0005849	1.8936e-71	peritrophin [Palaemon carinicauda]
Contig0006819	2.12e-89	Sptzle 2-like protein [Lepeophtheirus salmonis]
Contig0012753	0	Zinc metalloproteinase nas-12 precursor [Caligus clemensi]
Contig0012992	1.5725e-27	PREDICTED: protein halfway [Fopius arisanus]
Contig0010210	1.0063e-89	moladietz, isoform A [Drosophila melanogaster]
Contig0000763	3.7154e-51	PREDICTED: transcription factor Sox-11-like [Limulus polyphemus]
Contig0000881	6.4774e-78	C16orf48 homolog [Lepeophtheirus salmonis]
Contig0000405	3.5365e-85	PREDICTED: polyubiquitin-like, partial [Bombyx mori]
Contig0012984	6.033e-112	dyl [Drosophila busckii]
Contig0023880	3.5059e-42	PREDICTED: phospholipase A2 [Linepithema humile]
Contig0007050	1.8511e-59	PREDICTED: neurotactin [Tribolium castaneum]
Contig0002833	1.7914e-23	PREDICTED: calcitonin gene-related peptide type 1 receptor-like [Limulus polyphemus]
Contig0023512	7.7114e-68	PREDICTED: ephrin-B1 [Acyrthosiphon pisum]
Contig0009687	3.738e-134	Monocarboxylate transporter 10, partial [Zootermopsis nevadensis]
Contig0013826	2.008e-128	PREDICTED: synaptotagmin 1 isoform X4 [Papilio xuthus]
Contig0011769	2.103e-71	serine proteinase [Lepeophtheirus salmonis]
Contig0022656	1.8816e-75	ascorbate peroxidase [Lepeophtheirus salmonis]
Contig0001950	4.434e-74	Troponin C, isoform 1 [Caligus rogercresseyi]
Contig0019016	1.2749e-27	Dihydropyridine-sensitive L-type, skeletal muscle calcium channel alpha-1 subunit, putative [Pediculus humanus corporis]
Contig0000627	5.3136e-95	Tropomyosin [Lepeophtheirus salmonis]
Contig0019372	4.2812e-39	Gamma-interferon-inducible lysosomal thiol reductase precursor [Lepeophtheirus salmonis]
Contig0010542	1.5524e-27	Cuticle protein 7 [Lepeophtheirus salmonis]
Contig0006180	0	Na+/K+ ATPase alpha subunit, partial [Rhyssomatus lineaticollis]
Contig0008482	0	ATP-binding cassette transporter sub-family C member 4 [Tigriopus japonicus]
Contig0007393	8.3661e-46	AGAP010196-PA [Anopheles gambiae str. PEST]
Contig0003902	9.8897e-96	paramyosin [Daphnia pulex]
Contig0019365	0	Calcium-activated potassium channel slowpoke [Camponotus floridanus]
Contig0001961	4.7631e-76	muscle-specific actin-like protein [Anopheles sinensis]
Contig0000751	8.393e-173	myosin heavy muscle, partial [Lasius niger]
Contig0001960	6.2353e-95	actin [Lepeophtheirus salmonis]
Contig0015828	3.453e-136	PREDICTED: transcription factor collier isoform X6 [Tribolium castaneum]
Contig0000562	3.854e-100	Myosin light chain alkali [Caligus clemensi]
Contig0008063	3.5608e-26	Galactoside 2-alpha-L-fucosyltransferase 2 [Lepeophtheirus salmonis]
Contig0001787	7.1876e-63	calmin-like protein [Tigriopus californicus]
Contig0002751	0	GK13703 [Drosophila willistoni]
Contig0000573	0	Actin, muscle [Lepeophtheirus salmonis]
Contig0021019	1.5732e-34	Protein msta, isoform B [Melipona quadrifasciata]
Contig0008154	5.0876e-59	Cut, partial [Blattella germanica]
Contig0000664	3.086e-135	Sarcoplasmic calcium-binding protein, beta chain [Caligus rogercresseyi]
Contig0022578	1.8164e-26	putative metalloproteinase [Lepeophtheirus salmonis]
Contig0021007	3.4968e-41	PREDICTED: protein timeless homolog, partial [Limulus polyphemus]
Contig0014701	3.5902e-51	Protein msta, isoform A [Operophtera brumata]
Contig0011798	3.35e-104	Pikachurin, partial [Zootermopsis nevadensis]
Contig0021596	1.0723e-61	zfh4, putative [Pediculus humanus corporis]
Contig0022562	9.1733e-39	Discoidin domain-containing receptor 2, partial [Stegodyphus mimosarum]
Contig0026802	2.0239e-58	Adenylate cyclase type 8 [Melipona quadrifasciata]
Contig0019163	4.9446e-71	metalloproteinase [Lepeophtheirus salmonis]
Contig0006474	7.1739e-76	PREDICTED: polypeptide N-acetylgalactosaminyltransferase 5 isoform X1 [Monomorium pharaonis]
Contig0007200	1.8083e-70	ascorbate peroxidase [Lepeophtheirus salmonis]
Contig0009623	1.1584e-44	Complement C1q tumor necrosis factor-related protein 6 precursor [Caligus clemensi]
Contig0017372	3.3383e-81	ADAM 17-like protease [Zootermopsis nevadensis]
Contig0008527	7.3613e-54	triacylglycerol lipase [Portunus trituberculatus]
Contig0021628	4.3609e-55	Complement C1q-like protein 4 precursor [Caligus clemensi]
Contig0008420	5.2679e-45	Growth/differentiation factor 8, partial [Stegodyphus mimosarum]
Contig0004064	7.5353e-85	BLTX205 [Nephila pilipes]
Contig0019665	3.9175e-35	Keratin-associated protein 5-9, putative [Pediculus humanus corporis]
Contig0009964	0	ionotropic glutamate kainate receptor 2 [Caligus rogercresseyi]
Contig0016139	8.3608e-41	Cuticle protein CP14.6 precursor [Caligus clemensi]
Contig0006332	3.3629e-23	PREDICTED: myosin heavy chain, muscle-like, partial [Wasmannia auropunctata]
Contig0018685	1.4651e-82	7-dehydrocholesterol reductase [Lepeophtheirus salmonis]
Contig0008762	1.402e-100	ATP-binding cassette transporter sub-family C member 4 [Tigriopus japonicus]
Contig0026292	6.3095e-48	PREDICTED: atrial natriuretic peptide receptor 2-like [Athalia rosae]
Contig0007792	4.2949e-61	SPT transcription factor family member [Acartia pacifica]
Contig0010820	5.643e-128	PREDICTED: delta(24)-sterol reductase-like [Athalia rosae]
Contig0009612	3.0234e-67	PREDICTED: protein ZBED8-like [Acyrthosiphon pisum]
Contig0006465	9.398e-121	PREDICTED: nucleolysin TIAR isoform X6 [Fopius arisanus]
Contig0005015	3.2633e-58	Beta,beta-carotene 9',10'-oxygenase [Zootermopsis nevadensis]
Contig0010773	1.8326e-94	PREDICTED: A disintegrin and metalloproteinase with thrombospondin motifs 2-like [Athalia rosae]
Contig0008699	2.6216e-53	PREDICTED: sodium/potassium-transporting ATPase subunit beta-2-like [Athalia rosae]
Contig0010658	3.9183e-37	putative transposase-like protein, partial [Stegodyphus mimosarum]
Contig0006287	1.4621e-47	PREDICTED: dentin sialophosphoprotein [Acyrthosiphon pisum]
Contig0006044	0	PREDICTED: glutamate receptor 1 [Orussus abietinus]
Contig0018252	2.0198e-29	Flotillin-1 [Zootermopsis nevadensis]
Contig0019225	3.6334e-33	transcription factor hey, putative [Pediculus humanus corporis]
Contig0018378	4.0579e-38	Protein nubbin, partial [Stegodyphus mimosarum]
Contig0001947	8.3745e-88	actin [Lepeophtheirus salmonis]
Contig0023955	1.5421e-79	PREDICTED: unconventional myosin-Ib-like [Limulus polyphemus]
Contig0010630	1.162e-44	PREDICTED: zinc finger homeobox protein 4 isoform X4 [Tribolium castaneum]
Contig0007340	4.6821e-31	enzymatic polyprotein endonuclease reverse, partial [Lasius niger]
Contig0029490	1.4968e-51	pou class transcription factor 1 [Lasius niger]
Contig0005047	2.9855e-58	AAEL002456-PA, partial [Aedes aegypti]
Contig0029134	3.1811e-51	bursicon alpha [Daphnia arenata]
Contig0016067	6.8843e-25	COP9 signalosome complex subunit 8 [Caligus rogercresseyi]
Contig0007232	8.1799e-21	PREDICTED: organic cation transporter protein-like [Limulus polyphemus]
Contig0017269	3.9764e-71	PREDICTED: optomotor-blind protein-like, partial [Apis dorsata]
Contig0015088	0	Cartilage-associated protein precursor [Caligus rogercresseyi]

## Sheet: Cypermethrin_Cluster
Contig Id	E-value	Blast-hit description
Contig0008801	4.34388e-81	transthyretin-like protein R09H10.3 precursor [Caligus rogercresseyi]
Contig0018729	3.73669e-25	Cyclin-dependent kinase 2-associated protein 2 [Caligus rogercresseyi]
Contig0016433	6.4988e-69	Na+/K+/2Cl- cotransporter isoform 1, partial [Halocaridina rubra]
Contig0014912	2.37696e-61	latrophilin cirl-like isoform x7 protein [Lasius niger]
Contig0002251	1.35207e-82	Carbonic anhydrase 6 [Caligus rogercresseyi]
Contig0001831	7.30659e-40	Carbonic anhydrase 6 precursor [Caligus rogercresseyi]
Contig0023067	6.77426e-91	large conductance calcium-activated potassium channel splice variant L37 [Panulirus interruptus]
Contig0020908	4.53735e-176	PREDICTED: potassium voltage-gated channel protein Shaker isoform X8 [Megachile rotundata]
Contig0016407	1.5691e-74	Tetraspanin-1 [Lepeophtheirus salmonis]
Contig0000753	9.61802e-110	alpha-tubulin, partial [Chrysomya megacephala]
Contig0004435	2.90057e-127	PREDICTED: protocadherin-like wing polarity protein stan isoform X2 [Acromyrmex echinatior]
Contig0006672	1.27923e-46	PREDICTED: twitchin [Nasonia vitripennis]
Contig0025198	6.43553e-61	Nidogen-1, partial [Stegodyphus mimosarum]
Contig0008296	0	Patched domain-containing protein 3 [Zootermopsis nevadensis]
Contig0007877	1.21743e-51	Anionic trypsin-1 precursor [Caligus rogercresseyi]
Contig0009399	3.86139e-44	polymerase, partial [Bemisia tabaci]
Contig0011337	4.31955e-56	Tropomyosin [Caligus rogercresseyi]
Contig0010242	5.96171e-110	Na+/H+ exchange regulatory cofactor NHE-RF2 [Caligus clemensi]
Contig0007894	1.56489e-66	Peptide chain release factor 1 [Lepeophtheirus salmonis]
Contig0015923	9.84995e-60	PREDICTED: ephrin-B1 [Acyrthosiphon pisum]
Contig0007860	7.27969e-59	PREDICTED: LOW QUALITY PROTEIN: zinc finger protein 1 [Apis florea]
Contig0002600	8.07912e-52	PREDICTED: latrophilin Cirl [Tribolium castaneum]
Contig0009932	5.75371e-55	PREDICTED: G1/S-specific cyclin-D2 [Acromyrmex echinatior]
Contig0017657	0	PREDICTED: RNA pseudouridylate synthase domain-containing protein 2-like isoform X4 [Megachile rotundata]
Contig0001766	3.16291e-61	probable E3 ubiquitin-protein ligase HERC4 isoform X4 [Athalia rosae]
Contig0021478	1.59571e-75	NDRG3 [Caligus clemensi]
Contig0006232	7.39542e-65	Enhancer of split mbeta protein [Caligus rogercresseyi]
Contig0006231	5.20029e-46	Enhancer of split mbeta protein [Caligus rogercresseyi]
Contig0008091	0	Alkaline phosphatase, tissue-nonspecific isozyme precursor [Caligus clemensi]
Contig0003872	0	gag-pol polyprotein [Lasius niger]
Contig0003514	6.54988e-42	Carbonic anhydrase 6 [Caligus rogercresseyi]
Contig0017118	2.26933e-77	PREDICTED: protein O-linked-mannose beta-1,2-N-acetylglucosaminyltransferase 1-like [Limulus polyphemus]
Contig0003090	3.23256e-57	NADH dehydrogenase subunit 4 (mitochondrion) [Caligus rogercresseyi]
Contig0029221	5.33797e-99	PREDICTED: chorion peroxidase-like [Limulus polyphemus]
Contig0026745	2.94172e-40	Heat shock protein beta-1 [Caligus rogercresseyi]
Contig0000255	2.75456e-154	cytochrome c oxidase subunit I (mitochondrion) [Caligus clemensi]
Contig0011261	1.65417e-56	Latrophilin-3 [Zootermopsis nevadensis]
Contig0029574	5.16398e-52	PREDICTED: metabotropic glutamate receptor 2-like, partial [Tribolium castaneum]
Contig0010026	9.87123e-96	PREDICTED: homeobox protein prospero isoform X3 [Tribolium castaneum]
Contig0011594	8.24233e-77	GMP reductase 1 [Lepeophtheirus salmonis]
Contig0015717	6.04594e-26	PREDICTED: death-associated protein kinase 2-like [Limulus polyphemus]
Contig0002101	1.9063e-31	metalloproteinase [Lepeophtheirus salmonis]
Contig0006704	2.42806e-35	PREDICTED: BTB/POZ domain-containing protein 6-B isoform X2 [Amyelois transitella]
Contig0021309	2.95695e-50	PREDICTED: cadherin-related tumor suppressor [Bombus terrestris]
Contig0015411	5.73164e-26	PREDICTED: bestrophin-1-like [Acyrthosiphon pisum]
Contig0000064	3.29266e-38	Sequestosome-1 [Caligus rogercresseyi]
Contig0006376	5.45858e-117	metalloproteinase [Lepeophtheirus salmonis]
Contig0029375	3.94726e-87	Transmembrane protein 86A [Lepeophtheirus salmonis]
Contig0001479	9.19082e-31	Myosin heavy chain, muscle, partial [Stegodyphus mimosarum]
Contig0017950	2.06183e-39	putative secreted signaling factor WNT4, partial [Daphnia pulex]
Contig0020318	2.1995e-95	cytochrome P450 18E1 [Paracyclopina nana]
Contig0007234	1.06569e-27	toll-like receptor [Procambarus clarkii]
Contig0003672	2.84123e-32	PREDICTED: guanine nucleotide-binding protein G(i) subunit alpha isoform X2 [Orussus abietinus]
Contig0025441	4.88564e-105	PREDICTED: tetratricopeptide repeat protein 28-like, partial [Limulus polyphemus]
Contig0020423	9.44194e-52	Acyl-CoA synthetase family member 2, mitochondrial, partial [Stegodyphus mimosarum]
Contig0006934	7.02705e-55	Cadherin-like protein [Operophtera brumata]

## Sheet: Deltamethrin_Cluster
Contig Id	E-value	Blast-hit description
Contig0010698	2.20395e-56	DNA polymerase epsilon subunit 3 [Lepeophtheirus salmonis]
Contig0009464	3.30033e-161	alpha-1,2-mannosyltransferase ALG9, putative [Pediculus humanus corporis]
Contig0003482	6.73068e-112	ADP-ribosylation factor-like protein 4A [Lepeophtheirus salmonis]
Contig0011542	5.46067e-89	Mediator of RNA polymerase II transcription subunit 8 [Lepeophtheirus salmonis]
Contig0008490	4.77602e-54	GJ22184 [Drosophila virilis]
Contig0011306	0	Transportin-3 [Zootermopsis nevadensis]
Contig0019038	2.78146e-117	beta-tubulin, putative [Ixodes scapularis]
Contig0009238	7.42457e-49	Zinc finger CCCH domain-containing protein 11A [Caligus rogercresseyi]
Contig0012981	4.86009e-44	E3 ubiquitin ligase triad3, putative [Pediculus humanus corporis]
Contig0007291	6.3591e-24	Phospholipid scramblase 2 [Lepeophtheirus salmonis]
Contig0006081	4.60157e-27	PREDICTED: gastrula zinc finger protein XlCGF17.1-like [Acyrthosiphon pisum]
Contig0008140	7.53644e-38	SECIS-binding protein 2-like [Zootermopsis nevadensis]
Contig0011764	4.86984e-109	FAD-linked sulfhydryl oxidase ALR [Caligus rogercresseyi]
Contig0014117	1.69992e-58	XK-related protein 6 [Zootermopsis nevadensis]
Contig0014476	7.02881e-45	tRNA Ile-lysidine synthase [Lepeophtheirus salmonis]
Contig0008230	1.03706e-23	n-syb, partial [Drosophila busckii]
Contig0000190	0	cytochrome c oxidase subunit I (mitochondrion) [Caligus clemensi]
Contig0003213	3.40901e-90	Charged multivesicular body protein 7 [Lepeophtheirus salmonis]
Contig0005632	6.85479e-161	Broad-complex core protein isoform 6 [Caligus rogercresseyi]
Contig0012060	6.9191e-80	Mediator of RNA polymerase II transcription subunit 19 [Caligus clemensi]
Contig0007033	1.52322e-131	RNA polymerase II subunit A C-terminal domain phosphatase SSU72 [Caligus rogercresseyi]
Contig0003592	7.00202e-105	PREDICTED: protein phosphatase Slingshot-like isoform X2 [Limulus polyphemus]
Contig0009458	6.87168e-30	PREDICTED: ectonucleoside triphosphate diphosphohydrolase 2-like [Limulus polyphemus]
Contig0022097	1.34278e-128	O-phosphoseryl-tRNA(Sec) selenium transferase [Zootermopsis nevadensis]
Contig0010549	4.42047e-63	Alpha-1,3-mannosyl-glycoprotein 2-beta-N-acetylglucosaminyltransferase [Zootermopsis nevadensis]
Contig0018155	1.29056e-97	neverland [Drosophila wassermani]
Contig0017862	4.55184e-164	ES1 protein homolog, mitochondrial precursor [Caligus rogercresseyi]
Contig0006612	8.57767e-44	PREDICTED: transcription factor E2F8-like [Limulus polyphemus]
Contig0007087	1.45936e-33	PREDICTED: protein NEDD1-like [Limulus polyphemus]
Contig0011466	1.38596e-38	importin beta, nuclear transport factor, putative [Ixodes scapularis]
Contig0000326	1.21548e-131	PREDICTED: DENN domain-containing protein 5B-like isoform X4 [Apis dorsata]
Contig0001775	3.99641e-71	aspartyl/asparaginyl beta-hydroxylase [Culex quinquefasciatus]
Contig0004368	0	Ribosomal protein S6 kinase beta-2 [Caligus rogercresseyi]
Contig0005458	1.95694e-21	PREDICTED: E3 ubiquitin-protein ligase SH3RF1 isoform X2 [Tribolium castaneum]
Contig0003833	2.21502e-25	G2/mitotic-specific cyclin-B [Caligus clemensi]
Contig0002506	2.81263e-139	Sperm-associated antigen 7 [Caligus rogercresseyi]
Contig0003956	5.86203e-159	PREDICTED: transcription termination factor 2 isoform X2 [Athalia rosae]
Contig0006442	1.26842e-61	Oligoribonuclease, mitochondrial [Lepeophtheirus salmonis]
Contig0007895	1.75979e-31	SAM and SH3 domain-containing protein 3, partial [Stegodyphus mimosarum]
Contig0022472	1.21786e-102	Ubiquinol-cytochrome c reductase complex chaperone CBP3 homolog [Caligus rogercresseyi]
Contig0021254	8.62532e-36	Zinc transporter SLC39A11 [Caligus rogercresseyi]
Contig0000455	2.66902e-125	PREDICTED: exonuclease 1-like [Limulus polyphemus]
Contig0000214	1.05034e-121	GK18344 [Drosophila willistoni]
Contig0006678	1.21561e-65	GPI inositol-deacylase [Zootermopsis nevadensis]
Contig0013082	2.89455e-78	dyskerin, partial [Triops longicaudatus]
Contig0012654	1.23694e-46	PREDICTED: polyprenol reductase-like [Limulus polyphemus]
Contig0004595	1.57752e-33	GL13090 [Drosophila persimilis]
Contig0007861	7.18204e-73	AGAP009114-PA [Anopheles gambiae str. PEST]
Contig0026499	5.523e-77	aquaporin [Lepeophtheirus salmonis]
Contig0002167	7.22558e-25	PREDICTED: long-chain-fatty-acid--CoA ligase 4 isoform X2 [Monomorium pharaonis]
Contig0007735	0	Centrosomal protein of 41 kDa [Caligus rogercresseyi]
Contig0014287	3.42245e-164	Serine hydrolase-like protein 2 [Caligus rogercresseyi]
Contig0013071	2.37047e-46	PREDICTED: DDB1- and CUL4-associated factor 6-like [Limulus polyphemus]
Contig0013613	1.0034e-69	PREDICTED: solute carrier family 46 member 3-like [Monomorium pharaonis]
Contig0011554	4.19871e-131	39S ribosomal protein L10, mitochondrial precursor [Lepeophtheirus salmonis]
Contig0009378	1.06474e-168	Sodium bicarbonate transporter-like protein 11, partial [Zootermopsis nevadensis]
Contig0010103	0	Inorganic pyrophosphatase [Caligus rogercresseyi]
Contig0014147	2.9067e-63	C19orf22 homolog [Caligus clemensi]
Contig0023416	0	Coiled-coil domain-containing protein 93 [Caligus rogercresseyi]
Contig0008719	3.53384e-132	Cytochrome b561 domain-containing protein 2 [Caligus rogercresseyi]
Contig0032520	8.20075e-29	Cohesin subunit SA-1 [Zootermopsis nevadensis]
Contig0010298	0	tricarboxylate transport protein, mitochondrial precursor [Caligus clemensi]
Contig0008412	2.77824e-98	PREDICTED: mitochondrial sodium/hydrogen exchanger 9B2-like [Limulus polyphemus]
Contig0006235	2.29219e-46	PREDICTED: rap1 GTPase-GDP dissociation stimulator 1-B isoform X1 [Fopius arisanus]
Contig0017006	1.5549e-91	Uracil phosphoribosyltransferase [Harpegnathos saltator]
Contig0011822	1.02675e-98	DNA-apurinic or apyrimidinic site lyase [Lepeophtheirus salmonis]
Contig0025549	6.7527e-116	isoforms a c f g h-like protein [Lasius niger]
Contig0007436	2.76476e-68	PREDICTED: serine/threonine-protein phosphatase Pgam5, mitochondrial isoform X1 [Bombyx mori]
Contig0015750	1.25153e-67	PREDICTED: cAMP-specific 3',5'-cyclic phosphodiesterase, isoform F isoform X5 [Tribolium castaneum]
Contig0006124	6.29222e-116	AGAP001677-PA [Anopheles gambiae str. PEST]
Contig0001103	1.26186e-61	ATP synthase subunit beta, mitochondrial precursor [Lepeophtheirus salmonis]
Contig0000374	1.89242e-98	PREDICTED: mitogen-activated protein kinase kinase kinase 7-like [Limulus polyphemus]
Contig0015183	1.19224e-117	Probable mitochondrial 28S ribosomal protein S25 [Caligus rogercresseyi]
Contig0006694	1.39725e-78	PREDICTED: cell division control protein 6 homolog isoform X2 [Wasmannia auropunctata]
Contig0011487	7.13192e-41	Syntaxin-8 [Caligus clemensi]
Contig0018436	1.47023e-72	Transforming protein p54/c-ets-1, partial [Stegodyphus mimosarum]
Contig0010712	9.33528e-139	WD repeat-containing protein 40A, partial [Zootermopsis nevadensis]
Contig0009041	7.54398e-170	F-box only protein 37 [Caligus clemensi]
Contig0002093	4.11143e-72	Nudix hydrolase 3 [Caligus clemensi]
Contig0000586	3.22193e-39	Nucleoside diphosphate kinase A 1 [Lepeophtheirus salmonis]
Contig0003851	2.22997e-179	Etoposide-induced protein 2.4 [Lepeophtheirus salmonis]
Contig0007657	8.2573e-30	Estradiol 17-beta-dehydrogenase 8 [Caligus rogercresseyi]
Contig0014088	1.72746e-31	Mitogen-activated protein kinase scaffold protein 1 [Lepeophtheirus salmonis]
Contig0016141	4.209e-125	DJ-1 [Caligus rogercresseyi]
Contig0012446	6.93598e-74	Vesicle transport through interaction with t-SNAREs homolog 1B [Lepeophtheirus salmonis]
Contig0010146	5.0686e-43	Methylmalonyl-CoA mutase, mitochondrial, partial [Stegodyphus mimosarum]
Contig0012569	3.49843e-58	PREDICTED: kynurenine--oxoglutarate transaminase 3 isoform X3 [Papilio xuthus]
Contig0005496	2.85447e-45	lethal2essential for life [Caligus rogercresseyi]
Contig0012444	1.6169e-30	Polycomb group RING finger protein 3 [Caligus clemensi]
Contig0008643	2.26533e-75	DNA repair protein complementing XP-C cells-like protein [Zootermopsis nevadensis]
Contig0020074	1.95731e-102	GK17524 [Drosophila willistoni]
Contig0001200	4.09336e-51	histone H4, putative [Pediculus humanus corporis]
Contig0006336	4.139e-21	Retrovirus-related Pol polyprotein from transposon 17.6, partial [Stegodyphus mimosarum]
Contig0003988	2.15519e-51	thymocyte nuclear protein, putative [Ixodes scapularis]
Contig0002538	0	PREDICTED: tyrosine-protein phosphatase Lar [Harpegnathos saltator]
Contig0009420	3.6316e-35	polo-like kinase 1 [Artemia parthenogenetica]
Contig0007124	0	Cyclin-Y [Caligus clemensi]
Contig0007248	1.20637e-81	Mitochondrial intermembrane space import and assembly protein 40-A [Caligus rogercresseyi]
Contig0016083	1.48671e-32	DNA-apurinic or apyrimidinic site lyase [Lepeophtheirus salmonis]
Contig0024932	6.67615e-26	AGAP013023-PA [Anopheles gambiae str. PEST]
Contig0005973	6.48028e-75	AAEL009395-PA [Aedes aegypti]
Contig0009558	7.75246e-81	PREDICTED: KRAB-A domain-containing protein 2-like [Acyrthosiphon pisum]
Contig0011738	0	Mitochondrial 39S ribosomal protein L39 [Caligus rogercresseyi]
Contig0010524	1.24151e-124	39S ribosomal protein L16, mitochondrial precursor [Lepeophtheirus salmonis]
Contig0007370	2.62421e-26	PREDICTED: zinc finger protein 436 isoform X1 [Harpegnathos saltator]
Contig0017285	5.72374e-40	Thymidine kinase [Caligus rogercresseyi]
Contig0018254	1.08218e-70	Telomerase Cajal body protein 1 [Zootermopsis nevadensis]
Contig0002596	8.10345e-166	Sister chromatid cohesion protein DCC1 [Lepeophtheirus salmonis]
Contig0006832	5.4356e-74	PREDICTED: LOW QUALITY PROTEIN: putative fatty acyl-CoA reductase CG5065 [Acyrthosiphon pisum]
Contig0016078	2.44559e-76	Retinol dehydrogenase 11 [Caligus rogercresseyi]
Contig0017160	0	MBD2-interacting zinc finger protein [Caligus clemensi]
Contig0018372	9.86944e-99	Eukaryotic translation initiation factor 2-alpha kinase 1 [Caligus clemensi]
Contig0005506	2.2827e-162	E3 ubiquitin-protein ligase SIAH1 [Camponotus floridanus]
Contig0007220	4.94693e-36	AAEL017480-PA, partial [Aedes aegypti]
Contig0014438	1.19234e-32	PREDICTED: phosphoinositide 3-kinase adapter protein 1 [Tribolium castaneum]
Contig0011049	2.41993e-43	Piwi-like protein 2, partial [Stegodyphus mimosarum]
Contig0011287	1.64487e-31	class B secretin-like G-protein coupled receptor GPRmth5, putative [Pediculus humanus corporis]
Contig0007102	0	PREDICTED: phospholipid-transporting ATPase ID isoform X3 [Athalia rosae]
Contig0006258	1.92457e-72	Calumenin precursor [Caligus rogercresseyi]
Contig0006136	5.81077e-61	Leucine-rich repeat-containing protein 8A [Zootermopsis nevadensis]
Contig0012377	6.29125e-42	zyxin/trip6, putative [Pediculus humanus corporis]
Contig0008434	5.25149e-28	Adenosine kinase [Caligus rogercresseyi]
Contig0011844	9.60542e-35	PREDICTED: ATPase family AAA domain-containing protein 5 [Athalia rosae]
Contig0013904	3.96412e-21	AGAP007285-PA [Anopheles gambiae str. PEST]
Contig0020555	1.4971e-53	HemK methyltransferase family member 1 [Lepeophtheirus salmonis]
Contig0000828	1.12837e-51	PREDICTED: WD repeat-containing protein mio-like [Limulus polyphemus]
Contig0007594	1.11125e-36	Ras-related protein Ral-A precursor [Caligus clemensi]
Contig0016844	1.28871e-118	Activating signal cointegrator 1 [Zootermopsis nevadensis]
Contig0015996	2.75203e-37	S-formylglutathione hydrolase [Lepeophtheirus salmonis]
Contig0008447	8.7708e-37	PREDICTED: methyltransferase-like protein 4 isoform X2 [Linepithema humile]
Contig0003550	9.10717e-109	Histone-lysine N-methyltransferase trithorax [Zootermopsis nevadensis]
Contig0009775	2.69963e-107	PREDICTED: glucose dehydrogenase [FAD, quinone]-like [Acromyrmex echinatior]
Contig0010869	3.03596e-97	PREDICTED: IQ motif and SEC7 domain-containing protein 1 isoform X3 [Tribolium castaneum]
Contig0001251	1.3199e-120	Fructose-bisphosphate aldolase [Caligus clemensi]
Contig0007590	0	PREDICTED: multiple C2 and transmembrane domain-containing protein 1 isoform X2 [Tribolium castaneum]
Contig0004082	5.50652e-39	NADH dehydrogenase subunit 5 (mitochondrion) [Caligus rogercresseyi]
Contig0023812	2.94709e-27	PolyADP-ribose glycohydrolase ARH3 [Caligus rogercresseyi]

## Sheet: Control_Cluster
Contig Id	E-value	Blast-hit description
Contig0035634	4.73239e-54	GTP-binding protein Rhes precursor [Caligus rogercresseyi]
Contig0005775	2.66139e-115	Cerebellin-2 [Lepeophtheirus salmonis]
Contig0017093	9.40664e-61	beat protein [Anopheles darlingi]
Contig0007053	3.5536e-52	Deoxynucleoside kinase [Caligus rogercresseyi]
Contig0021576	1.30512e-80	Rho GTPase-activating protein 1 [Zootermopsis nevadensis]
Contig0011407	4.42923e-56	Serine protease easter precursor [Lepeophtheirus salmonis]
Contig0047631	1.83346e-42	brahma-like protein
Contig0018160	1.08993e-174	PREDICTED: inactive rhomboid protein 1 [Tribolium castaneum]
Contig0006735	5.11813e-74	cyclin-dependent protein kinase-like protein [Daphnia pulex]
Contig0019120	2.58895e-39	Nuclear pore complex protein Nup160-like protein [Zootermopsis nevadensis]
Contig0009266	1.83332e-39	AGAP001488-PA-like protein [Anopheles sinensis]
Contig0015820	1.15924e-101	FK506-binding protein 2 precursor [Caligus rogercresseyi]
Contig0011229	9.04452e-41	Dehydrogenase/reductase SDR family member 1 [Caligus rogercresseyi]
Contig0021014	3.27921e-116	N-acetylglucosamine-6-sulfatase precursor [Caligus clemensi]
Contig0026385	2.03879e-22	van-gogh [Tribolium castaneum]
Contig0002845	3.30303e-23	Citochrome oxidase I [Lepeophtheirus salmonis]
Contig0030055	7.14212e-55	dual oxidase 2 [Tigriopus japonicus]
Contig0014943	2.11051e-180	PREDICTED: midasin [Bombus terrestris]
Contig0015479	1.37954e-46	Transposable element P transposase, partial [Stegodyphus mimosarum]
Contig0013971	3.34542e-37	Transposable element P transposase, partial [Stegodyphus mimosarum]
Contig0019714	1.894e-64	Thymidine kinase [Caligus rogercresseyi]
Contig0007868	9.24711e-24	RING finger protein 185 [Caligus clemensi]
Contig0032643	6.72569e-26	putative cuticle protein [Lepeophtheirus salmonis]
Contig0010175	8.59107e-37	PREDICTED: glutathione S-transferase C-terminal domain-containing protein homolog [Plutella xylostella]
Contig0021070	6.42498e-29	AP2-associated protein kinase 1 [Melipona quadrifasciata]
Contig0022041	6.11768e-60	C1orf149 homolog [Caligus rogercresseyi]
Contig0015199	3.11355e-53	PREDICTED: thyroid adenoma-associated protein-like [Metaseiulus occidentalis]
Contig0019790	4.70814e-142	FK506-binding protein 2 precursor [Caligus clemensi]
Contig0019300	2.38835e-21	F-box/LRR-repeat protein 4 [Melipona quadrifasciata]
Contig0010051	5.83582e-83	Troponin C, isoform 1 [Lepeophtheirus salmonis]
Contig0015062	6.45338e-58	Trypsin-1 [Caligus rogercresseyi]
Contig0021728	3.96773e-81	PREDICTED: voltage-dependent calcium channel type A subunit alpha-1, partial [Microplitis demolitor]
Contig0012445	1.61493e-71	Polycomb group RING finger protein 3 [Caligus clemensi]
Contig0003070	1.53325e-36	PREDICTED: N-acetyltransferase 6-like isoform X1 [Limulus polyphemus]
Contig0010824	3.08907e-76	PAP21-like protein precursor [Caligus clemensi]
Contig0003681	2.07639e-63	Ribonuclease H1 [Caligus rogercresseyi]
Contig0013808	1.01871e-29	Mitochondrial carnitine/acylcarnitine carrier protein [Caligus rogercresseyi]
Contig0042087	2.85057e-37	Serine/threonine-protein kinase PAK 3, partial [Stegodyphus mimosarum]
Contig0005977	2.23226e-31	Adenosine kinase [Caligus rogercresseyi]
Contig0001934	5.96317e-67	40S ribosomal protein S5 [Caligus rogercresseyi]
Contig0000186	2.03135e-63	myosin-IA-like [Musca domestica]
Contig0019468	5.9304e-30	Vacuolar proton pump subunit d 1 [Lepeophtheirus salmonis]
Contig0012391	1.75981e-51	cathepsin L precursor [Tribolium castaneum]
Contig0030321	5.60042e-40	PREDICTED: serine proteinase stubble isoform X1 [Fopius arisanus]
Contig0040360	5.73513e-21	Glycoprotein 3-alpha-L-fucosyltransferase A, partial [Stegodyphus mimosarum]
Contig0018124	1.23789e-22	G protein gamma subunit [Ornithodoros parkeri]
Contig0000265	1.21668e-72	cytochrome c oxidase subunit I (mitochondrion) [Caligus clemensi]
Contig0004865	2.66624e-47	PREDICTED: organic cation transporter protein-like [Bombyx mori]
Contig0005850	4.54103e-30	Chondroitin proteoglycan-2 [Zootermopsis nevadensis]
Contig0018478	1.48225e-82	synapsin, putative [Pediculus humanus corporis]
Contig0039395	3.3177e-32	metalloproteinase [Lepeophtheirus salmonis]
