# Supplementary material for: Tackling the Molecular Drug Sensitivity in the Sea Louse Caligus rogercresseyi Based on mRNA and lncRNA Interactions
Source: Genes (Basel). 2020 Jul 27;11(8):857. doi: 10.3390/genes11080857 (PMC7464394; doi:10.3390/genes11080857)
Supplement: Supplementary file 1 [file genes-11-00857-s001.zip › Supplementary_material_2_06may2019.xlsx]

## Sheet: Hoja1
Azametiphos-related lncRNAs	Correlated contig	Correlation	P-value	Blast
Lnc_Contig0001036	Contig0002673	0.998708	0.00129238	Adenylate kinase isoenzyme 1
Lnc_Contig0001133	Contig0019468	-0.966292	0.0337075	V-type proton ATPase subunit d 1
Lnc_Contig0001215	Contig0019468	-0.958421	0.0415793	V-type proton ATPase subunit d 1
Lnc_Contig0001274	Contig0019468	-0.967	0.0330003	V-type proton ATPase subunit d 1
Lnc_Contig0001328	Contig0019468	-0.981885	0.0181152	V-type proton ATPase subunit d 1
Lnc_Contig0001439	Contig0003557	0.999797	0.000202759	Receptor-type tyrosine- phosphatase kappa
Lnc_Contig0001870	Contig0001173	0.999583	0.000417426	Troponin T
Lnc_Contig0003172	Contig0019468	-0.984627	0.0153729	V-type proton ATPase subunit d 1
Lnc_Contig0004144	Contig0000194	0.999717	0.000283004	Peroxidasin Flags: Precursor
Lnc_Contig0004293	Contig0015479	-0.9992	0.000800247	Transposable element P transposase
Lnc_Contig0005955	Contig0002264	0.997414	0.0025855	Twitchin
Lnc_Contig0006241	Contig0006332	0.999075	0.000924581	Myosin heavy muscle
Lnc_Contig0006548	Contig0002101	-0.990191	0.00980916	Zinc metallo ase nas-14
Lnc_Contig0006716	Contig0006765	0.997739	0.00226119	Glyceraldehyde-3-phosphate dehydrogenase 2
Lnc_Contig0009018	Contig0013381	-0.999649	0.000351265	Extended synaptotagmin-2
Lnc_Contig0009704	Contig0016360	0.999632	0.000368423	Moesin
Lnc_Contig0011623	Contig0007799	-0.984599	0.0154005	LINE-1 retrotransposable element ORF2
Lnc_Contig0012410	Contig0029636	0.998942	0.00105779	Integrin beta-6 Flags: Precursor
Lnc_Contig0012874	Contig0000439	0.985846	0.0141538	40S ribosomal S25
Lnc_Contig0012875	Contig0005797	0.996887	0.00311346	Platelet glyco 4
Lnc_Contig0012876	Contig0000439	0.980104	0.0198962	40S ribosomal S25
Lnc_Contig0014172	Contig0007407	0.975134	0.0248657	Septin-2
Lnc_Contig0014333	Contig0002101	-0.995475	0.00452519	Zinc metallo ase nas-14
Lnc_Contig0016155	Contig0000439	0.963049	0.0369508	40S ribosomal S25
Lnc_Contig0016468	Contig0014726	0.999451	0.000549284	Fibroblast growth factor receptor homolog 1
Lnc_Contig0018045	Contig0010535	0.97387	0.02613	Trypsin-3
Lnc_Contig0023093	Contig0000265	0.999782	0.000218107	Cytochrome c oxidase subunit 1
Lnc_Contig0042283	Contig0007462	0.997546	0.00245392	Ubiquitin-conjugating enzyme E2-22 kDa
Cypermethrin-related lncRNAs	Correlated contig	Correlation	P-value	Blast
Lnc_Contig0000314	Contig0006929	0.977646	0.0223543	Myosin heavy chain
Lnc_Contig0000525	Contig0019120	-0.992494	0.00750579	Nuclear pore complex protein
Lnc_Contig0000526	Contig0015752	-0.981888	0.0181116	Reverse transcriptase
Lnc_Contig0001258	Contig0000255	0.988944	0.0110555	Cytochrome c oxidase subunit I
Lnc_Contig0001449	Contig0011407	0.99095	0.00905007	Serine protease easter precursor
Lnc_Contig0001719	Contig0000138	0.997252	0.00274806	Heat shock protein beta-1
Lnc_Contig0004608	Contig0015062	-0.974828	0.0251723	Trypsin-1
Lnc_Contig0005181	Contig0013476	-0.971191	0.028809	Poly(ADP-ribose) polymerase
Lnc_Contig0005457	Contig0005237	0.998859	0.00114112	hypothetical protein
Lnc_Contig0006579	Contig0007557	-0.997501	0.0024989	Flexible cuticle protein 12 precursor
Lnc_Contig0007876	Contig0011052	0.999503	0.000496963	Muscle LIM protein
Lnc_Contig0009222	Contig0014344	0.999902	9.83586e-05	Galactosyltransferase
Lnc_Contig0011486	Contig0016694	0.989885	0.0101155	Uncharacterized protein
Lnc_Contig0013608	Contig0000484	0.997912	0.00208818	Lethal 2 essential for life
Lnc_Contig0015528	Contig0000484	0.998403	0.0015972	Lethal 2 essential for life
Lnc_Contig0016691	Contig0025299	0.996278	0.00372215	Flap endonuclease GEN
Lnc_Contig0017588	Contig0012520	0.99993	6.95045e-05	AGAP011152-PA
Lnc_Contig0017734	Contig0001107	-0.998571	0.00142948	hypothetical protein
Lnc_Contig0017754	Contig0000798	0.997468	0.0025321	ATP synthase F0 subunit 6
Cypermethrin-related lncRNAs	Correlated contig	Correlation	P-value	Blast
Lnc_Contig0000274	Contig0003536	0.99188	0.00812033	Solute carrier family 2, facilitated glucose transporter member 8
Lnc_Contig0000590	Contig0003286	0.997537	0.0024629	Band 7 protein
Lnc_Contig0000776	Contig0013895	0.979525	0.0204752	Fasciclin-1
Lnc_Contig0000879	Contig0006233	0.989157	0.0108428	AAEL009795-PA
Lnc_Contig0000912	Contig0006765	-0.996958	0.00304188	Glyceraldehyde 3-phosphate dehydrogenase
Lnc_Contig0000993	Contig0001200	-0.994542	0.0054582	Histone H4, putative
Lnc_Contig0001037	Contig0001200	-0.986936	0.0130644	Histone H4, putative
Lnc_Contig0001060	Contig0006832	0.997533	0.00246655	Putative fatty acyl-CoA reductase
Lnc_Contig0001335	Contig0000163	0.98265	0.0173498	Arginine kinase
Lnc_Contig0001457	Contig0004224	-0.996778	0.00322166	MICAL-like protein 2
Lnc_Contig0001695	Contig0003286	0.995331	0.00466903	Band 7 protein
Lnc_Contig0001785	Contig0003286	0.99754	0.00246007	Band 7 protein
Lnc_Contig0001991	Contig0001818	0.989212	0.0107879	Venom allergen 5
Lnc_Contig0002194	Contig0006233	0.997306	0.00269417	AAEL009795-PA
Lnc_Contig0003002	Contig0007087	0.997223	0.00277727	Protein NEDD1-like
Lnc_Contig0003105	Contig0001738	0.973853	0.0261467	Sptzle 2-like protein
Lnc_Contig0003138	Contig0001602	0.996836	0.00316428	Cuticular protein analogous to peritrophins 3-A1 precursor
Lnc_Contig0003270	Contig0008177	-0.997838	0.00216213	17-beta hydroxysteroid dehydrogenase 13 precursor
Lnc_Contig0004046	Contig0001738	0.996089	0.00391115	Sptzle 2-like protein
Lnc_Contig0004111	Contig0003731	0.977358	0.0226423	ATP-binding cassette sub-family B member 7, mitochondrial
Lnc_Contig0004379	Contig0015752	0.999717	0.000282895	Reverse transcriptase, partial
Lnc_Contig0004751	Contig0013895	0.976779	0.0232212	Fasciclin-1
Lnc_Contig0004935	Contig0015601	0.982387	0.0176134	Ras-related protein Rab-24
Lnc_Contig0005174	Contig0013476	0.986066	0.0139338	Poly(ADP-ribose) polymerase pme-5-like
Lnc_Contig0005207	Contig0007171	0.984923	0.0150767	TSVP-42, partial
Lnc_Contig0005472	Contig0016079	0.998751	0.00124915	Cubitus interruptus-like protein
Lnc_Contig0006049	Contig0015752	0.994049	0.00595074	Reverse transcriptase, partial
Lnc_Contig0006240	Contig0003856	-0.998112	0.00188842	UPF0197 transmembrane protein C11orf10 homolog
Lnc_Contig0006516	Contig0007171	-0.983159	0.0168407	TSVP-42, partial
Lnc_Contig0006557	Contig0000163	-0.978085	0.0219148	Arginine kinase
Lnc_Contig0006827	Contig0000263	0.979006	0.0209943	Cytochrome c oxidase subunit I (mitochondrion)
Lnc_Contig0007447	Contig0007799	-0.999872	0.00012847	Uncharacterized protein LOC106465971
Lnc_Contig0007452	Contig0000488	-0.969002	0.0309979	60S ribosomal protein L30
Lnc_Contig0008378	Contig0006832	0.995306	0.00469368	Putative fatty acyl-CoA reductase
Lnc_Contig0008653	Contig0004454	0.998197	0.00180345	Peritrophin-1
Lnc_Contig0008912	Contig0003731	0.997561	0.0024392	ATP-binding cassette sub-family B member 7, mitochondrial
Lnc_Contig0008966	Contig0003722	0.999673	0.00032698	Hypothetical protein TcasGA2_TC001491
Lnc_Contig0009411	Contig0013895	-0.97257	0.0274297	Fasciclin-1
Lnc_Contig0009938	Contig0000557	0.998498	0.00150238	Cellular protein AbCp-73, partial
Lnc_Contig0010282	Contig0015601	0.970613	0.0293874	Ras-related protein Rab-24
Lnc_Contig0010349	Contig0005292	0.999381	0.000618834	Peroxiredoxin-4
Lnc_Contig0011730	Contig0015200	0.99981	0.000189948	Hypothetical protein
Lnc_Contig0011900	Contig0013895	0.987044	0.0129558	Fasciclin-1
Lnc_Contig0012023	Contig0006832	0.997637	0.00236323	Putative fatty acyl-CoA reductase
Lnc_Contig0012883	Contig0013895	-0.966122	0.0338785	Fasciclin-1
Lnc_Contig0013783	Contig0010840	0.999646	0.000353925	Twist protein
Lnc_Contig0014116	Contig0000255	0.984986	0.0150137	Cytochrome c oxidase subunit I
Lnc_Contig0014966	Contig0002346	0.996868	0.00313196	Torso-like protein precursor
Lnc_Contig0014989	Contig0003731	-0.996158	0.00384155	ATP-binding cassette sub-family B member 7, mitochondrial
Lnc_Contig0015839	Contig0009541	0.998742	0.00125819	Calcium-independent phospholipase A2
Lnc_Contig0019396	Contig0012377	0.999486	0.000514489	Zyxin/trip6, putative
